# Supplementary material for: Comparative Genomics and Phylogenomics of Novel Radiation-Resistant Bacterium Paracoccus qomolangmaensis sp. nov. S3-43T, Showing Pyrethroid Degradation
Source: Microorganisms. 2025 Oct 24;13(11):2441. doi: 10.3390/microorganisms13112441 (PMC12654122; doi:10.3390/microorganisms13112441)
Supplement: Supplementary file 1 [file microorganisms-13-02441-s001.zip]

Archive with 1 entries (1 files):
- microorganisms-3890312-supplementary.pdf
